# Supplementary material for: Characterization of Chlamydomonas reinhardtii Mutants That Exhibit Strong Positive Phototaxis
Source: Plants (Basel). 2021 Jul 20;10(7):1483. doi: 10.3390/plants10071483 (PMC8309459; doi:10.3390/plants10071483)
Supplement: Supplementary file 1 [file plants-10-01483-s001.zip]

Archive with 1 entries (1 files):
- plants-1285844-supplementary.pdf
